# Supplementary material for: Estimating the burden of α-thalassaemia in Thailand using a comprehensive prevalence database for Southeast Asia
Source: eLife. 2019 May 23;8:e40580. doi: 10.7554/eLife.40580 (PMC6533055; doi:10.7554/eLife.40580)
Supplement: Figure 1—source data 1. — Data were obtained through a review of the published literature using a rigorous inclusion/exclusion protocol. In the figure, a spatial jitter of up to 0.30 latitude and longitude decimal degree coordinates was applied to allow visualisation of spatially duplicated data points. [file elife-40580-fig1-data1.xls]

## Sheet: Figure-2A Source data
Country	ReferenceID	Year	Country	Latitude	Longitude	Jitter_yn	Latitude_wjitter	Longitude_wjitter	SampleSize	SampleSize_Cat	aZero	aZero_Cat
Cambodia	Munkongdee_2016	2016	Cambodia	12.9792	103.102	n	12.9792	103.102	406	C	1.1	B
Cambodia	Munkongdee_2016	2016	Cambodia	13.798	105.008	n	13.798	105.008	617	D	1.1	B
Cambodia	Munkongdee_2016	2016	Cambodia	11.5531	104.869	n	11.5531	104.869	608	D	0.8	A
Cambodia	Karakochuk_2015b	2015b	Cambodia	11.457	105.511	n	11.457	105.511	450	C	0.78	A
Lao	Tritipsombut_2012a	2012a	Laos	17.9493	102.625	n	17.9493	102.625	349	C	4.03	D
Lao	Savongsy_2008	2008	Lao	17.9573	102.615	n	17.9573	102.615	307	C	6.19	E
Lao	Sengchanh_2005	2005	Lao	17.5694	105.26	n	17.5694	105.26	50	B	0	A
Malaysia	Koh_2017	2017	Malaysia	3.6157	102.666	n	3.6157	102.666	160	B	0.31	A
Malaysia	Koh_2017	2017	Malaysia	4.94548	101.962	n	4.94548	101.962	199	B	0	A
Malaysia	Koh_2017	2017	Malaysia	4.5151	101.158	n	4.5151	101.158	178	B	0	A
Malaysia	Koh_2017	2017	Malaysia	4.27573	103.226	n	4.27573	103.226	53	B	0	A
Malaysia	Koh_2017	2017	Malaysia	3.03094	101.385	n	3.03094	101.385	70	B	0	A
Malaysia	Koh_2017	2017	Malaysia	3.5911	102.266	n	3.5911	102.266	8	A	0	A
Malaysia	Koh_2017	2017	Malaysia	3.79428	109.706	n	3.79428	109.706	66	B	0	A
Malaysia	Alauddin_2017	2017	Malaysia	3.09878	101.726	n	3.09878	101.726	600	D	1.92	B
Malaysia	Rahimah_2012	2012	Malaysia	4.34827	106.612	n	4.34827	106.612	8366	F	0.54	A
Malaysia	Jameela_2011	2011	Malaysia	3.06084	101.849	n	3.06084	101.849	310	C	0.81	A
Malaysia	Tan_2010	2010	Malaysia	5.353	117.129	n	5.353	117.129	125	B	0	A
Myanmar	Than_2005	2005	Myanmar	21.722	98.1269	n	21.722	98.1269	916	E	0.93	A
Singapore	Yap_2013	2013	Singapore	1.35346	103.815	n	1.35346	103.815	1285	F	0.86	A
Singapore	Yin_2004	2004	Singapore	1.29515	103.783	n	1.29515	103.783	1116	F	0.9	A
Vietnam	Nguyen_2017	2017	Vietnam	16.2361	107.297	n	16.2361	107.297	390	C	0	A
Vietnam	Nguyen_2014	2014	Vietnam	16.1206	107.685	n	16.1206	107.685	298	C	0	A
Vietnam	Nguyen_2013	2013	Vietnam	16.3271	107.5	n	16.3271	107.5	410	C	1.34	B
Vietnam	O'Riordan_2010	2010	Vietnam	12.0424	107.973	n	12.0424	107.973	1431	F	2.66	C
Thailand	Traisrisilp_2017	2017	Thailand	18.7895	98.9744	n	18.7895	98.9744	55796	F	0.86	A
Thailand	Tangvarasittichai_2017	2017	Thailand	15.7069	100.138	n	15.7069	100.138	300	C	6.5	E
Thailand	Jindatanmanusan_2013	2013	Thailand	13.7686	100.523	n	13.7686	100.523	350	C	3	C
Thailand	Tritipsombut_2012a	2012a	Thailand	17.6319	103.112	n	17.6319	103.112	554	D	3.88	C
Thailand	Tritipsombut_2012a	2012a	Thailand	16.2355	103.545	n	16.2355	103.545	442	C	3.17	C
Thailand	Tritipsombut_2012a	2012a	Thailand	14.8831	103.64	n	14.8831	103.64	576	D	1.82	B
Thailand	Srivorakun_2011b	2011b	Thailand	16.4747	102.823	y	16.2714	102.99	226	B	1.77	B
Thailand	Munkongdee_2011	2011	Thailand	13.8196	100.076	n	13.8196	100.076	587	D	2.3	C
Thailand	Karnpean_2011	2011	Thailand	16.3426	103.257	n	16.3426	103.257	285	C	1.75	B
Thailand	Panomai_2010	2010	Thailand	16.7612	102.125	n	16.7612	102.125	190	B	1.84	B
Thailand	Tritipsombut_2008	2008	Thailand	15.6825	100.153	n	15.6825	100.153	402	C	2.74	C
Thailand	Wong_2006	2006	Thailand	16.9822	100.545	n	16.9822	100.545	2396	F	2.38	C
Thailand	Sanchaisuriya_2006	2006	Thailand	16.6375	102.451	n	16.6375	102.451	412	C	2.31	C
Thailand	Wanapirak_2004	2004	Thailand	18.7895	98.9744	y	19.0029	98.7544	516	D	4.65	D
Thailand	Sirichotiyakul_2004b	2004b	Thailand	18.7895	98.9744	y	18.8929	98.9311	446	C	3.7	C
Thailand	Fucharoen_2004	2004	Thailand	14.8523	103.309	n	14.8523	103.309	301	C	1.66	B
Thailand	Panyasai_2002	2002	Thailand	16.4747	102.823	y	16.498	102.61	175	B	2	C
Thailand	Sanguansermsri_1999	1999	Thailand	18.7895	98.9744	y	19.0529	98.7844	2769	F	3.03	C
Thailand	Fucharoen_1998a	1998a	Thailand	13.7562	100.484	n	13.7562	100.484	521	D	1.82	B
Thailand	Ausavarungnirun_1998	1998	Thailand	13.7562	100.484	y	13.7729	100.214	521	D	1.82	B
Thailand	LemmensZygulska_1996	1996	Thailand	19.044	98.899	n	19.044	98.899	215	B	6.98	E
Thailand	Hundreiser_1990	1990	Thailand	15.7951	103.847	n	15.7951	103.847	64	B	2.34	C
Thailand	Hundreiser_1988a	1988a	Thailand	18.7893	98.7284	y	18.8226	98.8717	106	B	2.36	C
Thailand	Suwannakhon_2014	2014	Thailand	19.0279	99.8953	n	19.0279	99.8953	123	B	8.1	F
Thailand	Trisakul_2009	2009	Thailand	15.7813	104.162	n	15.7813	104.162	1796	F	0.53	A
Thailand	Trisakul_2009	2009	Thailand	15.7813	104.162	y	15.8246	104.418	819	E	2.2	C
Thailand	Tienthavorn_2006	2006	Thailand	13.7718	100.624	n	13.7718	100.624	699	D	2.65	C
Thailand	Tienthavorn_2006	2006	Thailand	14.6285	101.015	n	14.6285	101.015	488	C	2.15	C
Thailand	Tienthavorn_2006	2006	Thailand	13.1904	101.2	n	13.1904	101.2	337	C	2.23	C
Thailand	Tienthavorn_2006	2006	Thailand	13.5334	99.5808	n	13.5334	99.5808	457	C	2.63	C
Thailand	Tienthavorn_2006	2006	Thailand	14.9573	102.111	n	14.9573	102.111	335	C	2.39	C
Thailand	Tienthavorn_2006	2006	Thailand	16.407	102.58	n	16.407	102.58	426	C	2.7	C
Thailand	Tienthavorn_2006	2006	Thailand	16.9822	100.545	y	16.8056	100.551	615	D	4.7	D
Thailand	Tienthavorn_2006	2006	Thailand	18.7893	98.7284	y	18.736	98.735	423	C	5.32	D
Thailand	Tienthavorn_2006	2006	Thailand	6.19406	101.23	n	6.19406	101.23	391	C	1.53	B
Thailand	Wong_2004	2004	Thailand	16.809	100.264	n	16.809	100.264	550	D	3.55	C
Thailand	Fucharoen_1999	1999	Thailand	16.4747	102.823	y	16.2747	103.123	192	B	3.39	C
Thailand	Sanguansermsri_1998	1998	Thailand	18.7968	98.9539	n	18.7968	98.9539	4103	F	3.5	C
Thailand	Soonklang_2014	2014	Thailand	16.4291	102.851	n	16.4291	102.851	2394	F	0.94	A
Thailand	Dangwibul_2002	2002	Thailand	15.6473	103.58	n	15.6473	103.58	369	C	2.6	C
Thailand	Jopang_2004	2004	Thailand	14.9573	102.111	y	14.8106	101.967	391	C	2.05	C
Thailand	Jopang_2007	2007	Thailand	14.9573	102.111	y	14.8106	102.171	517	D	1.07	B
Thailand	Thongon_2009	2009	Thailand	6.54809	101.273	n	6.54809	101.273	299	C	1	B
Thailand	Tanphaichitr_1985	1985	Thailand	13.7562	100.484	y	13.4229	100.584	405	C	1.98	B
Thailand	Sattaratanamai_2000	2000	Thailand	14.8758	103.503	n	14.8758	103.503	429	C	0.93	A
Thailand	Phollarp_2010	2010	Thailand	16.7011	104.09	n	16.7011	104.09	302	C	4.8	D
Thailand	Jeerakul_2009	2009	Thailand	15.1832	105.113	n	15.1832	105.113	546	D	6.32	E
Thailand	Jeerakul_2009	2009	Thailand	14.8559	104.371	n	14.8559	104.371	457	C	3.72	C
Thailand	Jeerakul_2009	2009	Thailand	15.8902	104.742	n	15.8902	104.742	4	A	0	A
Thailand	Jeerakul_2009	2009	Thailand	15.8959	104.342	n	15.8959	104.342	50	B	7	E
Thailand	Jeerakul_2009	2009	Thailand	17.3874	104.431	n	17.3874	104.431	306	C	4.9	D
Thailand	Jeerakul_2009	2009	Thailand	16.5651	104.518	n	16.5651	104.518	8	A	0	A
Thailand	Panyasai_2009	2009	Thailand	8.381	99.7869	n	8.381	99.7869	359	C	0.56	A
Thailand	Wongkham_2013	2013	Thailand	16.458	102.831	n	16.458	102.831	2704	F	3	C
Thailand	Wongkham_2013	2013	Thailand	16.458	102.831	y	16.4913	102.741	883	E	5.16	D
Thailand	Sutjasung_2011	2011	Thailand	16.2797	101.955	n	16.2797	101.955	124	B	2.02	C
Thailand	Jopang_2008	2008	Thailand	14.9692	102.096	n	14.9692	102.096	517	D	1.07	B
Thailand	Rasri_2008	2008	Thailand	19.1908	99.8782	n	19.1908	99.8782	5937	F	0.76	A
Thailand	Rasri_2008	2008	Thailand	19.1908	99.8782	y	19.3241	99.7882	1584	F	1.52	B
Thailand	Rawangkran_2013	2013	Thailand	16.7481	100.192	n	16.7481	100.192	1188	F	4.17	D
Thailand	Tongon_2014	2014	Thailand	6.54809	101.273	y	6.47476	100.979	300	C	1	B
Thailand	Apidechkul_??	NA	Thailand	19.8453	99.8675	n	19.8453	99.8675	116	B	0	A
Thailand	Sangnark_2009	2009	Thailand	16.5754	100.318	n	16.5754	100.318	519	D	1.83	B
Thailand	Chareonkul_2004	2004	Thailand	14.5342	100.915	n	14.5342	100.915	4699	F	0.53	A
Thailand	Sukrat_2006	2006	Thailand	18.7895	98.9744	y	19.1095	98.7344	638	D	2.04	C
Thailand	Kamolthip_2012	2012	Thailand	13.6143	101.722	n	13.6143	101.722	266	C	2.82	C
Thailand	Thanomrat_2003a	2003	Thailand	16.809	100.264	y	16.7557	100.277	471	C	3.19	C
Thailand	Chinorose_2009	2009	Thailand	19.1908	99.8782	y	18.9974	100.145	1526	F	3.31	C
Thailand	Amornkitbamrung_2005	2005	Thailand	17.8814	102.741	n	17.8814	102.741	158	B	7.28	E
Thailand	Limsakulsiriratt_2007	2007	Thailand	13.3284	100.95	n	13.3284	100.95	732	D	9.29	F
Thailand	Pharephan_2016	2016	Thailand	18.7895	98.9744	y	18.5595	99.2811	638	D	7.52	E
Thailand	Uaprasert_2014	2014	Thailand	15.1104	101.015	n	15.1104	101.015	214	B	3.73	C
