# Supplementary material for: Estimating the burden of α-thalassaemia in Thailand using a comprehensive prevalence database for Southeast Asia
Source: eLife. 2019 May 23;8:e40580. doi: 10.7554/eLife.40580 (PMC6533055; doi:10.7554/eLife.40580)
Supplement: Figure 1—source data 2. — Data were obtained through a review of the published literature using a rigorous inclusion/exclusion protocol. In the figure, a spatial jitter of up to 0.30 latitude and longitude decimal degree coordinates was applied to allow visualisation of spatially duplicated data points. [file elife-40580-fig1-data2.xls]

## Sheet: Figure-2B Source data
Country	ReferenceID	Year	Country	Latitude	Longitude	Jitter_yn	Latitude_wjitter	Longitude_wjitter	SampleSize	SampleSize_Cat	aPlus	aPlus_Cat
Cambodia	Munkongdee_2016	2016	Cambodia	12.9792	103.102	n	12.9792	103.102	406	C	13.6	H
Cambodia	Munkongdee_2016	2016	Cambodia	13.798	105.008	n	13.798	105.008	617	D	26.3	J
Cambodia	Munkongdee_2016	2016	Cambodia	11.5531	104.869	n	11.5531	104.869	608	D	10.3	G
Cambodia	Karakochuk_2015b	2015b	Cambodia	11.457	105.511	n	11.457	105.511	450	C	13.33	H
Indonesia	Tan_1992	1992	Indonesia	-7.15448	109.402	n	-7.15448	109.402	103	B	2.91	C
Lao	Tritipsombut_2012a	2012a	Laos	17.9493	102.625	n	17.9493	102.625	311	C	4.6	D
Lao	Savongsy_2008	2008	Lao	17.9573	102.615	n	17.9573	102.615	307	C	7.49	E
Lao	Sengchanh_2005	2005	Lao	17.5694	105.26	n	17.5694	105.26	50	B	40	J
Malaysia	Koh_2017	2017	Malaysia	3.6157	102.666	n	3.6157	102.666	160	B	5.63	D
Malaysia	Koh_2017	2017	Malaysia	4.94548	101.962	n	4.94548	101.962	199	B	0.25	A
Malaysia	Koh_2017	2017	Malaysia	4.5151	101.158	n	4.5151	101.158	178	B	0.56	A
Malaysia	Koh_2017	2017	Malaysia	4.27573	103.226	n	4.27573	103.226	53	B	0	A
Malaysia	Koh_2017	2017	Malaysia	3.03094	101.385	n	3.03094	101.385	70	B	7.14	E
Malaysia	Koh_2017	2017	Malaysia	3.5911	102.266	n	3.5911	102.266	8	A	12.5	H
Malaysia	Koh_2017	2017	Malaysia	3.79428	109.706	n	3.79428	109.706	66	B	2.27	C
Malaysia	Alauddin_2017	2017	Malaysia	3.09878	101.726	n	3.09878	101.726	600	D	1.42	B
Malaysia	Rahimah_2012	2012	Malaysia	4.34827	106.612	n	4.34827	106.612	8366	F	1.48	B
Malaysia	Jameela_2011	2011	Malaysia	3.06084	101.849	n	3.06084	101.849	310	C	0.81	A
Malaysia	Tan_2010	2010	Malaysia	5.353	117.129	n	5.353	117.129	125	B	16.8	I
Myanmar	Than_2005	2005	Myanmar	21.722	98.1269	n	21.722	98.1269	916	E	20.58	J
Singapore	Yap_2013	2013	Singapore	1.35346	103.815	n	1.35346	103.815	1285	F	3.04	C
Singapore	Yin_2004	2004	Singapore	1.29515	103.783	n	1.29515	103.783	1116	F	1.88	B
Vietnam	Nguyen_2017	2017	Vietnam	16.2361	107.297	n	16.2361	107.297	390	C	14.1	H
Vietnam	Nguyen_2014	2014	Vietnam	16.1206	107.685	n	16.1206	107.685	298	C	5.8	D
Vietnam	Nguyen_2013	2013	Vietnam	16.3271	107.5	n	16.3271	107.5	378	C	1.59	B
Vietnam	O'Riordan_2010	2010	Vietnam	12.0424	107.973	n	12.0424	107.973	1431	F	14.4	H
Thailand	Jindatanmanusan_2013	2013	Thailand	13.7686	100.523	n	13.7686	100.523	350	C	3.43	C
Thailand	Tritipsombut_2012a	2012a	Thailand	16.3426	103.257	n	16.3426	103.257	716	D	10.7	G
Thailand	Srivorakun_2011b	2011b	Thailand	16.4747	102.823	n	16.4747	102.823	226	B	7.96	E
Thailand	Munkongdee_2011	2011	Thailand	13.8196	100.076	n	13.8196	100.076	587	D	9.2	F
Thailand	Karnpean_2011	2011	Thailand	16.3426	103.257	y	16.0993	103.127	285	C	11.41	G
Thailand	Panomai_2010	2010	Thailand	16.7612	102.125	n	16.7612	102.125	190	B	13.68	H
Thailand	Tritipsombut_2008	2008	Thailand	15.6825	100.153	n	15.6825	100.153	402	C	8.83	F
Thailand	Sanchaisuriya_2006	2006	Thailand	16.6375	102.451	n	16.6375	102.451	412	C	11.29	G
Thailand	Fucharoen_2004	2004	Thailand	14.8523	103.309	n	14.8523	103.309	301	C	21.43	J
Thailand	Fucharoen_1998a	1998a	Thailand	13.7562	100.484	n	13.7562	100.484	521	D	4.7	D
Thailand	LemmensZygulska_1996	1996	Thailand	19.044	98.899	n	19.044	98.899	215	B	9.77	F
Thailand	Hundreiser_1990	1990	Thailand	15.7951	103.847	n	15.7951	103.847	64	B	17.19	I
Thailand	Hundreiser_1988a	1988a	Thailand	18.7893	98.7284	n	18.7893	98.7284	106	B	9.91	F
Thailand	Suwannakhon_2014	2014	Thailand	19.0279	99.8953	n	19.0279	99.8953	123	B	11.46	G
Thailand	Fucharoen_1999	1999	Thailand	16.4747	102.823	y	16.3447	102.51	192	B	5.99	D
Thailand	Tanphaichitr_1985	1985	Thailand	13.7562	100.484	y	13.9462	100.48	405	C	8.15	F
Thailand	Phollarp_2010	2010	Thailand	16.7011	104.09	n	16.7011	104.09	302	C	2.98	C
Thailand	Tongon_2014	2014	Thailand	6.54809	101.273	n	6.54809	101.273	300	C	6.34	E
Thailand	Kamolthip_2012	2012	Thailand	13.6143	101.722	n	13.6143	101.722	266	C	8.84	F
Thailand	Pharephan_2016	2016	Thailand	18.7895	98.9744	n	18.7895	98.9744	638	D	10.11	G
Thailand	Uaprasert_2014	2014	Thailand	15.1104	101.015	n	15.1104	101.015	214	B	12.66	H
