# Supplementary material for: Estimating the burden of α-thalassaemia in Thailand using a comprehensive prevalence database for Southeast Asia
Source: eLife. 2019 May 23;8:e40580. doi: 10.7554/eLife.40580 (PMC6533055; doi:10.7554/eLife.40580)
Supplement: Figure 3—source data 1. — Reported allele frequencies (converted to percentages here) and sample size were used to calculate the number of chromosomes bearing each form of α-thalassaemia. Sample size was multiplied by two to obtain the total number of chromosomes in the study sample. In total, 40 surveys included genetic diversity information for the three α-thalassaemia forms. [file elife-40580-fig3-data1.xls]

## Sheet: 1AllThreeTested_Variant_NoBias_
Country	ReferenceID	Year	Latitude	Longitude	Jitter_yn	Latitude_wjitter	Longitude_wjitter	SampleSize	SampleSize_Cat	variantsTested	aPlus_perc	aZero_perc	aT_perc	aPlus_num	aZero_num	aT_num
Cambodia	Munkongdee_2016	2016	12.9792	103.102	n	12.9792	103.102	406	C	3.7, 4.2, SEA, THAI, CS, PS	13.6	1.1	4.2	110	9	34
Cambodia	Munkongdee_2016	2016	13.798	105.008	n	13.798	105.008	617	D	3.7, 4.2, SEA, THAI, CS, PS	26.3	1.1	8	325	13	98
Cambodia	Munkongdee_2016	2016	11.5531	104.869	n	11.5531	104.869	608	D	3.7, 4.2, SEA, THAI, CS, PS	10.3	0.8	3.2	125	10	38
Cambodia	Karakochuk_2015b	2015b	11.457	105.511	n	11.5696	105.426	450	C	3.7, 4.2, SEA, 20.5, THAI, FIL, MED, CS	13.33	0.78	2.44	120	7	22
Indonesia	Setianingsih_2003	2003	-6.19788	106.846	n	-6.19788	106.846	32	A	3.7, 4.2, SEA, THAI, FIL, ?T	NA	NA	NA	14	16	5
Lao	Savongsy_2008	2008	17.9573	102.615	n	17.9573	102.615	307	C	3.7, 4.2, SEA, THAI, CS, PS	7.49	6.19	2.28	46	38	14
Lao	Sengchanh_2005	2005	17.5694	105.26	n	17.5694	105.26	50	B	3.7, 4.2, CS, PS, termination codon mutations	40	0	9	40	0	9
Malaysia	Koh_2017	2017	3.6157	102.666	n	3.6157	102.666	160	B	3.7, 4.2, 20.5, SEA, FIL, MED, Adana, CS, initiation codon, Cd30, Cd35, Cd59, Cd125)	5.63	0.3125	16.25	18	1	52
Malaysia	Koh_2017	2017	4.94548	101.962	n	4.94548	101.962	199	B	3.7, 4.2, 20.5, SEA, FIL, MED, Adana, CS, initiation codon, Cd30, Cd35, Cd59, Cd125)	0.25	0	4.52	1	0	18
Malaysia	Koh_2017	2017	4.5151	101.158	n	4.5151	101.158	178	B	3.7, 4.2, 20.5, SEA, FIL, MED, Adana, CS, initiation codon, Cd30, Cd35, Cd59, Cd125)	0.56	0	0	2	0	0
Malaysia	Koh_2017	2017	4.27573	103.226	n	4.27573	103.226	53	B	3.7, 4.2, 20.5, SEA, FIL, MED, Adana, CS, initiation codon, Cd30, Cd35, Cd59, Cd125)	0	0	0	0	0	0
Malaysia	Koh_2017	2017	3.03094	101.385	n	3.03094	101.385	70	B	3.7, 4.2, 20.5, SEA, FIL, MED, Adana, CS, initiation codon, Cd30, Cd35, Cd59, Cd125)	7.14	0	0	10	0	0
Malaysia	Koh_2017	2017	3.5911	102.266	n	3.5911	102.266	8	A	3.7, 4.2, 20.5, SEA, FIL, MED, Adana, CS, initiation codon, Cd30, Cd35, Cd59, Cd125)	12.5	0	0	2	0	0
Malaysia	Koh_2017	2017	3.79428	109.706	n	3.79428	109.706	66	B	3.7, 4.2, 20.5, SEA, FIL, MED, Adana, CS, initiation codon, Cd30, Cd35, Cd59, Cd125)	2.27	0	4.55	3	0	6
Malaysia	Alauddin_2017	2017	3.09878	101.726	n	3.09878	101.726	600	D	3.7, 4.2, SEA, CS, Adana, initiation codon, Cd30, Cd35, Cd125	1.42	1.92	0.33	17	23	4
Malaysia	Rahimah_2012	2012	4.34827	106.612	n	4.34827	106.612	8366	F	3.7, 4.2, SEA, FIL, THAI, MED, 20.5, CS, QS, codon 59, initiation codon, codon 30, codon 35	1.48	0.54	0.14	247	91	23
Malaysia	Jameela_2011	2011	3.06084	101.849	n	3.06084	101.849	310	C	3.7, 4.2, SEA, FIL, MED, 20.5, THAI, intitation codon, cd30, cd35, cd59, QS, CS	0.81	0.81	0.16	6	5	1
Malaysia	Tan_2010	2010	5.353	117.129	n	5.353	117.129	125	B	3.7, 4.2, SEA, FIL, THAI, CS, QS	16.8	0	0	42	0	0
Singapore	Yin_2004	2004	1.29515	103.783	n	1.29515	103.783	1116	F	3.7, 4.2, SEA, THAI, FIL, CS	1.88	0.9	0.04	42	20	1
Vietnam	Nguyen_2017	2017	16.2361	107.297	n	16.2361	107.297	390	C	3.7, 4.2, SEA, THAI, CS, PS	14.1026	0	13.97	110	0	109
Vietnam	Nguyen_2014	2014	16.1206	107.685	n	16.1206	107.685	298	C	3.7, 4.2, SEA, THAI, CS, PS	5.80205	0	14.43	34	0	86
Vietnam	O'Riordan_2010	2010	12.0424	107.973	n	12.0424	107.973	1431	F	3.7, 4.2, SEA, THAI, FIL, CS, PS	14.4	2.66	2.31	412	76	66
Thailand	Jindatanmanusan_2013	2013	13.7686	100.523	n	13.7686	100.523	350	C	3.7, 4.2, SEA, THAI, 20.5, FIL, MED, Hb Adana, Hb QS, Hb CS, Hb PS, initiation codon mutation, codon 30	3.43	3	0.43	24	21	3
Thailand	Srivorakun_2011b	2011b	16.4747	102.823	n	16.4747	102.823	226	B	3.7, 4.2, SEA, THAI, CS, PS	7.96	1.77	7.3	36	8	32
Thailand	Munkongdee_2011	2011	13.8196	100.076	n	13.8196	100.076	587	D	?+, ?0, CS, PS, QS	9.2	2.3	3.24	108	27	38
Thailand	Karnpean_2011	2011	16.3426	103.257	n	16.3426	103.257	285	C	3.7, 4.2, SEA, THAI, CS, PS	11.41	1.75	0	65	10	0
Thailand	Panomai_2010	2010	16.7612	102.125	n	16.7612	102.125	190	B	?+, ?0, CS, PS, Q-Thailand	13.68	1.84	3.95	52	7	15
Thailand	Tritipsombut_2008	2008	15.6825	100.153	n	15.6825	100.153	402	C	?+, ?0, CS, PS	8.83	2.74	2.74	71	22	22
Thailand	Sanchaisuriya_2006	2006	16.6375	102.451	n	16.6375	102.451	412	C	?+, ?0, CS, PS	11.29	2.31	5.58	93	19	46
Thailand	Fucharoen_2004	2004	14.8523	103.309	n	14.8523	103.309	301	C	?+, ?0, CS	21.43	1.66	3.65	129	10	22
Thailand	Fucharoen_1998a	1998a	13.7562	100.484	n	13.7562	100.484	521	D	3.7, 4.2, ?0, CS	4.7	1.82	2.3	49	19	24
Thailand	LemmensZygulska_1996	1996	19.044	98.899	n	19.044	98.899	215	B	3.7, 4.2, SEA, THAI, CS	9.77	6.98	1.16	42	30	5
Thailand	Hundreiser_1990	1990	15.7951	103.847	n	15.7951	103.847	64	B	Not specified	17.19	2.34	5.47	22	3	7
Thailand	Suwannakhon_2014	2014	19.0279	99.8953	n	19.0279	99.8953	123	B	3.7, 4.2, SEA, THAI, CS	11.46	8.1	3	29	20	8
Thailand	Fucharoen_1999	1999	16.4747	102.823	y	16.648	102.626	192	B	3.7, 4.2, SEA, CS	5.99	3.385	0.78	23	13	3
Thailand	Tanphaichitr_1985	1985	13.7562	100.484	y	13.7462	100.73	405	C	Not specified	8.15	1.98	2.47	66	15	20
Thailand	Phollarp_2010	2010	16.7011	104.09	n	16.7011	104.09	302	C	3.7, 4.2, SEA, THAI	2.975	4.8	1.99	15	29	12
Thailand	Tongon_2014	2014	6.54809	101.273	n	6.54809	101.273	300	C	3.7, 4.2, SEA, THAI, CS, PS	6.335	1	1.67	38	6	10
Thailand	Kamolthip_2012	2012	13.6143	101.722	n	13.6143	101.722	266	C	3.7, 4.2, SEA, CS, PS	8.835	2.82	6.59	43	14	34
Thailand	Pharephan_2016	2016	18.7895	98.9744	n	18.7895	98.9744	638	D	3.7, 4.2, SEA, CS	10.1097	7.52351	2.12	129	96	27
Thailand	Uaprasert_2014	2014	15.1104	101.015	n	15.1104	101.015	214	B	3.7, 4.2, SEA, THAI, CS, PS	12.6556	3.73444	4.35685	61	18	21
