# Supplementary material for: Estimating the burden of α-thalassaemia in Thailand using a comprehensive prevalence database for Southeast Asia
Source: eLife. 2019 May 23;8:e40580. doi: 10.7554/eLife.40580 (PMC6533055; doi:10.7554/eLife.40580)
Supplement: Figure 4—source data 1. — 'NA' indicates those variants that were not tested for in the survey. In Thailand, 29 surveys included genetic diversity information for specific α-thalassaemia variants. [file elife-40580-fig4-data1.xls]

## Sheet: 1SpecificVariantsTested_Variant
Country	ReferenceID	Year	Country	Latitude	Longitude	Jitter_yn	Latitude_wjitter	Longitude_wjitter	SampleSize	SampleSize_Cat	VariantsTested	Proportions
												-(α)20.5	FIL	MED	SEA	THAI	-α3.7	-α4.2	Hb Adana	Hb Constant Spring	Hb Paksé	Hb Quong Sze	Other non-deletional
Thailand	Tangvarasittichai_2017	2017	Thailand	15.7069	100.138	n	15.7069	100.138	300	C	CS, SEA	NA	NA	NA	0.684211	NA	NA	NA	NA	0.315789	NA	NA	NA
Thailand	Pharephan_2016	2016	Thailand	18.7895	98.9744	n	18.7895	98.9744	638	D	3.7, 4.2, SEA, CS	NA	NA	NA	0.410256	NA	0.465812	0.00854701	NA	0.115385	NA	NA	NA
Thailand	Uaprasert_2014	2014	Thailand	15.1104	101.015	n	15.1104	101.015	241	B	3.7, 4.2, SEA, THAI, CS, PS	NA	NA	NA	0.17	0.01	0.61	0	NA	0.2	0.01	NA	NA
Thailand	Jindatanmanusan_2013	2013	Thailand	13.7686	100.523	n	13.7686	100.523	350	C	3.7, 4.2, SEA, THAI, 20.5, FIL, MED, Hb Adana, Hb QS, Hb CS, Hb PS, initiation codon mutation, codon 30	0	0	0	0.4375	0	0.375	0.125	0	0.0625	0	0	0
Thailand	Tritipsombut_2012a	2012a	Thailand	16.3426	103.257	n	16.3426	103.257	1460	F	SEA, THAI	NA	NA	NA	0.988235	0.0117647	NA	NA	NA	NA	NA	NA	NA
Thailand	Tritipsombut_2012a	2012a	Thailand	16.3426	103.257	y	16.6659	103.117	716	D	3.7, 4.2, CS, PS	NA	NA	NA	NA	NA	0.555556	0.08	NA	0.337778	0.0266667	NA	NA
Thailand	Srivorakun_2011b	2011b	Thailand	16.4747	102.823	n	16.4747	102.823	226	B	3.7, 4.2, SEA, THAI, CS, PS	NA	NA	NA	0.105263	0	0.473684	0	NA	0.407895	0.0131579	NA	NA
Thailand	Munkongdee_2011	2011	Thailand	13.8196	100.076	n	13.8196	100.076	587	D	?+, ?0, CS, PS, QS	NA	NA	NA	NA	NA	NA	NA	NA	0.894737	0.0789474	0.0263158	NA
Thailand	Pichanun_2010	2010	Thailand	13.8196	100.076	y	13.5363	99.9726	587	D	CS, PS	NA	NA	NA	NA	NA	NA	NA	NA	0.916667	0.0833333	NA	NA
Thailand	Panomai_2010	2010	Thailand	16.7612	102.125	n	16.7612	102.125	190	B	?+, ?0, CS, PS, Q-Thailand	NA	NA	NA	NA	NA	NA	NA	NA	0.8125	0.125	NA	0.0625
Thailand	Tritipsombut_2008	2008	Thailand	15.6825	100.153	n	15.6825	100.153	402	C	?+, ?0, CS, PS	NA	NA	NA	NA	NA	NA	NA	NA	0.954545	0.0454545	NA	NA
Thailand	Sanchaisuriya_2006	2006	Thailand	16.6375	102.451	n	16.6375	102.451	412	C	?+, ?0, CS, PS, Q-Thailand	NA	NA	NA	NA	NA	NA	NA	NA	0.76087	0.195652	NA	0.0434783
Thailand	Tangvarasittichai_2005b	2005b	Thailand	16.809	100.264	n	16.809	100.264	1000	F	CS, PS	NA	NA	NA	NA	NA	NA	NA	NA	0.983607	0.0163934	NA	NA
Thailand	Fucharoen_2004	2004	Thailand	14.8523	103.309	n	14.8523	103.309	301	C	?+, ?0, CS	NA	NA	NA	NA	NA	NA	NA	NA	1	NA	NA	NA
Thailand	LemmensZygulska_1996	1996	Thailand	19.044	98.899	n	19.044	98.899	215	B	3.7, 4.2, SEA, THAI, CS	NA	NA	NA	0.38961	0	0.545455	0	NA	0.0649351	NA	NA	NA
Thailand	Hundreiser_1988a	1988a	Thailand	18.7893	98.7284	n	18.7893	98.7284	106	B	3.7, 4.2, SEA	NA	NA	NA	0.192308	NA	0.769231	0.0384615	NA	NA	NA	NA	NA
Thailand	Suwannakhon_2014	2014	Thailand	19.0279	99.8953	n	19.0279	99.8953	123	B	3.7, 4.2, SEA, THAI, CS	NA	NA	NA	0.333333	0.0175439	0.473684	0.0350877	NA	0.140351	NA	NA	NA
Thailand	Fucharoen_1999	1999	Thailand	16.4747	102.823	y	16.8014	102.603	192	B	3.7, 4.2, SEA, CS	NA	NA	NA	0.333333	NA	0.487179	0.102564	NA	0.0769231	NA	NA	NA
Thailand	Sornkayasit_2012	2012	Thailand	16.4747	102.823	y	16.718	103.036	340	C	CS, PS, unclear what else?	NA	NA	NA	NA	NA	NA	NA	NA	0.772727	0.227273	NA	NA
Thailand	Phollarp_2010	2010	Thailand	16.7011	104.09	n	16.7011	104.09	302	C	3.7, 4.2, SEA, THAI	NA	NA	NA	0.636364	0.0227273	0.318182	0.0227273	NA	NA	NA	NA	NA
Thailand	Jeerakul_2009	2009	Thailand	15.1832	105.113	n	15.1832	105.113	546	D	SEA, THAI	NA	NA	NA	1	0	NA	NA	NA	NA	NA	NA	NA
Thailand	Jeerakul_2009	2009	Thailand	14.8559	104.371	n	14.8559	104.371	457	C	SEA, THAI	NA	NA	NA	0.970588	0.0294118	NA	NA	NA	NA	NA	NA	NA
Thailand	Jeerakul_2009	2009	Thailand	15.8959	104.342	n	15.8959	104.342	50	B	SEA, THAI	NA	NA	NA	1	0	NA	NA	NA	NA	NA	NA	NA
Thailand	Jeerakul_2009	2009	Thailand	17.3874	104.431	n	17.3874	104.431	306	C	SEA, THAI	NA	NA	NA	1	0	NA	NA	NA	NA	NA	NA	NA
Thailand	Panyasai_2009	2009	Thailand	8.381	99.7869	n	8.381	99.7869	359	C	SEA, THAI	NA	NA	NA	1	0	NA	NA	NA	NA	NA	NA	NA
Thailand	Sutjasung_2011	2011	Thailand	16.2797	101.955	n	16.2797	101.955	124	B	SEA, THAI	NA	NA	NA	1	0	NA	NA	NA	NA	NA	NA	NA
Thailand	Tongon_2014	2014	Thailand	6.54809	101.273	n	6.54809	101.273	300	C	3.7, 4.2, SEA, THAI, CS, PS	NA	NA	NA	0.111111	0	0.666667	0.037037	NA	0.148148	0.037037	NA	NA
Thailand	Kamolthip_2012	2012	Thailand	13.6143	101.722	n	13.6143	101.722	266	C	3.7, 4.2, SEA, CS, PS	NA	NA	NA	0.153846	NA	0.472527	0	NA	0.285714	0.0879121	NA	NA
Thailand	Limsakulsiriratt_2007	2007	Thailand	13.3284	100.95	n	13.3284	100.95	732	D	SEA, THAI	NA	NA	NA	0.992647	0.00735294	NA	NA	NA	NA	NA	NA	NA
