# Supplementary material for: Estimating the burden of α-thalassaemia in Thailand using a comprehensive prevalence database for Southeast Asia
Source: eLife. 2019 May 23;8:e40580. doi: 10.7554/eLife.40580 (PMC6533055; doi:10.7554/eLife.40580)
Supplement: Figure 5—source data 1. — 'NA' indicates those variants that were not tested for in the survey. In total, 13 surveys included genetic diversity information for specific α-thalassaemia variants in these countries. [file elife-40580-fig5-data1.xls]

## Sheet: 1SpecificVariantsTested_Variant
Country	ReferenceID	Year	Country	Latitude	Longitude	Jitter_yn	Latitude_wjitter	Longitude_wjitter	SampleSize	SampleSize_Cat	VariantsTested	Proportions
												-(α)20.5	FIL	MED	SEA	THAI	-α3.7	-α4.2	Hb Adana	Hb Constant Spring	Hb Paksé	Hb Quong Sze	Other non-deletional
Cambodia	Munkongdee_2016	2016	Cambodia	12.9792	103.102	n	12.9792	103.102	406	C	3.7, 4.2, SEA, THAI, CS, PS	NA	NA	NA	0.0588235	0	0.705882	0.0130719	NA	0.176471	0.0457516	NA	NA
Cambodia	Munkongdee_2016	2016	Cambodia	13.798	105.008	n	13.798	105.008	617	D	3.7, 4.2, SEA, THAI, CS, PS	NA	NA	NA	0.0320366	0	0.720824	0.0228833	NA	0.12357	0.100686	NA	NA
Cambodia	Munkongdee_2016	2016	Cambodia	11.5531	104.869	n	11.5531	104.869	608	D	3.7, 4.2, SEA, THAI, CS, PS	NA	NA	NA	0.0574713	0	0.683908	0.0344828	NA	0.149425	0.0747126	NA	NA
Cambodia	Karakochuk_2015b	2015b	Cambodia	11.457	105.511	n	11.5696	105.426	450	C	3.7, 4.2, SEA, 20.5, THAI, FIL, MED, CS	0	0	0	0.0469799	0	0.785235	0.0201342	NA	0.147651	NA	NA	NA
Lao	Tritipsombut_2012a	2012a	Laos	17.9493	102.625	n	17.9493	102.625	349	C	SEA, THAI	NA	NA	NA	1	0	NA	NA	NA	NA	NA	NA	NA
Lao	Tritipsombut_2012a	2012a	Laos	17.9493	102.625	y	18.0493	102.852	311	C	3.7, 4.2, CS, PS	NA	NA	NA	NA	NA	0.702703	0.0540541	NA	0.216216	0.027027	NA	NA
Lao	Savongsy_2008	2008	Lao	17.9573	102.615	n	17.9573	102.615	307	C	3.7, 4.2, SEA, THAI, CS, PS	NA	NA	NA	0.387755	0	0.387755	0.0816327	NA	0.122449	0.0204082	NA	NA
Lao	Sengchanh_2005	2005	Lao	17.5694	105.26	n	17.5694	105.26	50	B	3.7, 4.2, CS, PS	NA	NA	NA	0	NA	0.816327	0	NA	0.183673	0	NA	NA
Myanmar	Than_2005	2005	Myanmar	21.722	98.1269	n	21.722	98.1269	916	E	Check primers in paper: 3.7, 4.2, SEA, FIL, MED, 20.5	0	0	0	0.0431472	NA	0.946701	0.0101523	NA	NA	NA	NA	NA
Vietnam	Nguyen_2017	2017	Vietnam	16.2361	107.297	n	16.2361	107.297	390	C	3.7, 4.2, SEA, THAI, CS, PS	NA	NA	NA	0	0	0.502283	0	NA	0.447489	0.0502283	NA	NA
Vietnam	Nguyen_2014	2014	Vietnam	16.1206	107.685	n	16.1206	107.685	298	C	3.7, 4.2, SEA, THAI, CS, PS	NA	NA	NA	0	0	0.283333	0	NA	0.708333	0.00833333	NA	NA
Vietnam	Nguyen_2013	2013	Vietnam	16.3271	107.5	n	16.3271	107.5	410	C	SEA, THAI, CS, PS	NA	NA	NA	0.357143	0.0357143	NA	NA	NA	0.607143	0	NA	NA
Vietnam	O'Riordan_2010	2010	Vietnam	12.0424	107.973	n	12.0424	107.973	1431	F	3.7, 4.2, SEA, THAI, FIL, CS, PS	NA	0	NA	0.137184	0	0.741877	0.00180505	NA	0.111913	0.00722022	NA	NA
