# Supplementary material for: Estimating the burden of α-thalassaemia in Thailand using a comprehensive prevalence database for Southeast Asia
Source: eLife. 2019 May 23;8:e40580. doi: 10.7554/eLife.40580 (PMC6533055; doi:10.7554/eLife.40580)
Supplement: Figure 6—source data 1. — 'NA' indicates those variants that were not tested for in the survey. In total, 14 surveys included genetic diversity information for specific α-thalassaemia variants in these countries. [file elife-40580-fig6-data1.xls]

## Sheet: 1SpecificVariantsTested_Variant
Country	ReferenceID	Year	Country	Latitude	Longitude	Jitter_yn	Latitude_wjitter	Longitude_wjitter	SampleSize	SampleSize_Cat	VariantsTested	Proportions
												-(α)20.5	FIL	MED	SEA	THAI	-α3.7	-α4.2	Hb Adana	Hb Constant Spring	Hb Paksé	Hb Quong Sze	Other non-deletional
Indonesia	Setianingsih_2003	2003	Indonesia	-6.19788	106.846	n	-6.19788	106.846	32	A	3.7, 4.2, SEA, THAI, FIL, ?T	NA	0	NA	0.457143	NA	0.4	0	NA	0.0285714	NA	NA	0.114286
Indonesia	Tan_1992	1992	Indonesia	-7.15448	109.402	n	-6.92488	108.27	103	B	3.7, 4.2	NA	NA	NA	NA	NA	0.5	0.5	NA	NA	NA	NA	NA
Malaysia	Koh_2017	2017	Malaysia	3.6157	102.666	n	3.6157	102.666	160	B	3.7, 4.2, 20.5, SEA, FIL, MED, Adana, CS, initiation codon, Cd30 (3bp del), Cd35, Cd125 - QS	0	0	0	0.0140845	0	0.253521	0	0	0.549296	NA	0	0.183099
Malaysia	Koh_2017	2017	Malaysia	4.94548	101.962	n	4.94548	101.962	199	B	3.7, 4.2, 20.5, SEA, FIL, MED, Adana, CS, initiation codon, Cd30 (3bp del), Cd35, Cd125 - QS	0	0	0	0	NA	0.0526316	0	0.947368	0	NA	0	0
Malaysia	Koh_2017	2017	Malaysia	4.5151	101.158	n	4.5151	101.158	178	B	3.7, 4.2, 20.5, SEA, FIL, MED, Adana, CS, initiation codon, Cd30 (3bp del), Cd35, Cd125 - QS	0	0	0	0	NA	1	0	0	0	NA	0	0
Malaysia	Koh_2017	2017	Malaysia	3.03094	101.385	n	3.03094	101.385	70	B	3.7, 4.2, 20.5, SEA, FIL, MED, Adana, CS, initiation codon, Cd30 (3bp del), Cd35, Cd125 - QS	0	0	0	0	NA	1	0	0	0	NA	0	0
Malaysia	Koh_2017	2017	Malaysia	3.5911	102.266	n	3.5911	102.266	8	A	3.7, 4.2, 20.5, SEA, FIL, MED, Adana, CS, initiation codon, Cd30 (3bp del), Cd35, Cd125 - QS	0	0	0	0	NA	1	0	0	0	NA	0	0
Malaysia	Koh_2017	2017	Malaysia	3.79428	109.706	n	3.79428	109.706	66	B	3.7, 4.2, 20.5, SEA, FIL, MED, Adana, CS, initiation codon, Cd30 (3bp del), Cd35, Cd125 - QS	0	0	0	0	NA	0.333333	0	0.111111	0.555556	NA	0	0
Malaysia	Alauddin_2017	2017	Malaysia	3.09878	101.726	n	3.09878	101.726	600	D	3.7, 4.2, SEA, CS, Adana, initiation codon, Cd30, Cd35, Cd125 - QS	NA	NA	NA	0.522727	NA	0.363636	0.0227273	0	0.0909091	NA	0	0
Malaysia	Rahimah_2012	2012	Malaysia	4.34827	106.612	n	4.34827	106.612	8366	F	3.7, 4.2, SEA, FIL, THAI, MED, 20.5, CS, QS, codon 59 - Adana, initiation codon, codon 30, codon 35	0	0	0	0.249307	0.00277008	0.642659	0.0415512	0.00277008	0.0554017	NA	0.00554017	0
Malaysia	Jameela_2011	2011	Malaysia	3.06084	101.849	n	3.06084	101.849	310	C	3.7, 4.2, SEA, FIL, MED, 20.5, THAI, intitation codon, cd30, cd35, cd59 - Adana, QS, CS	0	0.0833333	0	0.333333	0	0.416667	0.0833333	0	0	NA	0.0833333	0
Malaysia	Tan_2010	2010	Malaysia	5.353	117.129	n	5.353	117.129	125	B	3.7, 4.2, SEA, FIL, THAI, CS, QS	NA	0	NA	0	0	1	0	NA	0	NA	0	NA
Singapore	Yap_2013	2013	Singapore	1.35346	103.815	n	1.35346	103.815	1285	F	3.7, 4.2, SEA, FIL, THAI, 20.5, MED	0	0	0	0.22	0	0.69	0.09	NA	NA	NA	NA	NA
Singapore	Yin_2004	2004	Singapore	1.29515	103.783	n	1.29515	103.783	1116	F	3.7, 4.2, SEA, THAI, FIL, CS	NA	0.031746	NA	0.269841	0.015873	0.603175	0.0634921	NA	0.015873	NA	NA	NA
